# Supplementary material for: The Lightfield Microscope Eyepiece
Source: Sensors (Basel). 2021 Oct 5;21(19):6619. doi: 10.3390/s21196619 (PMC8512604; doi:10.3390/s21196619)
Supplement: Supplementary file 1 [file sensors-21-06619-s001.zip]

Archive with 5 entries (4 files):
- Videos/
- Videos/Video S1.avi
- Videos/Video S2.avi
- Videos/Video S3.mp4
- Videos/Video S4.avi
